# Supplementary material for: UPLC-ESI-MS/MS-based widely targeted metabolomics reveals differences in metabolite composition among four Ganoderma species
Source: Front Nutr. 2024 Mar 18;11:1335538. doi: 10.3389/fnut.2024.1335538 (PMC10982346; doi:10.3389/fnut.2024.1335538)
Supplement: Supplementary file 1 [file Table_1.xlsx]

## Sheet: Gl
Protein	Degree	BetweennessCentrality	ClosenessCentrality
GAPDH	874	0.0561397	0.605564
AKT1	824	0.0378012	0.596672
SRC	778	0.0619298	0.583254
TNF	754	0.0328649	0.585776
ALB	658	0.0389662	0.571496
EGFR	650	0.0237279	0.567505
CTNNB1	642	0.0253514	0.566187
IL1B	638	0.0204776	0.567769
STAT3	604	0.0122561	0.562529
HSP90AA1	562	0.0138368	0.552584
BCL2	560	0.0110482	0.556113
JUN	558	0.0120834	0.552834
CASP3	558	0.012058	0.556113
ESR1	548	0.0167474	0.551833
HSP90AB1	494	0.00935768	0.54226
PPARG	478	0.0150964	0.544683
MMP9	456	0.0094266	0.534415
FN1	450	0.00962988	0.533013
FOS	438	0.00978124	0.534181
CCND1	436	0.00489225	0.52931
ERBB2	430	0.00618661	0.52977
PTGS2	426	0.0109193	0.535354
GSK3B	422	0.00699143	0.531618
CXCL8	418	0.00908171	0.525884
EP300	414	0.00928188	0.521163
MTOR	408	0.00650646	0.531386
TLR4	398	0.00539026	0.524076
SIRT1	392	0.00880006	0.528163
APP	382	0.0117884	0.52931
CCL2	374	0.00432725	0.518723
CXCR4	362	0.00552939	0.517183
MDM2	360	0.004184	0.516744
MAPK1	354	0.00625753	0.515651
PRKACA	352	0.0153816	0.523401
PARP1	346	0.00577245	0.507917
HDAC1	344	0.00604248	0.511111
IL2	340	0.00627171	0.518723
BRCA1	336	0.00519251	0.50518
NFKBIA	332	0.00349925	0.512831
EZH2	328	0.0053587	0.501853
RELA	328	0.00292299	0.511326
CDC42	326	0.0052057	0.513912
JAK2	322	0.00449886	0.510897
BCL2L1	322	0.00228485	0.510683
ICAM1	320	0.00229483	0.51154
PIK3CA	314	0.00187138	0.501853
PTPRC	310	0.0030335	0.505809
CDK4	302	0.00513148	0.5
GRB2	302	0.00215021	0.50268
CDK2	298	0.00406579	0.498161
CREBBP	298	0.00363688	0.501646
AGTR1	296	0.00919806	0.496133
FGF2	294	0.00145102	0.508977
MMP2	292	0.0017032	0.504762
FYN	290	0.00397303	0.504762
PPARA	288	0.00732456	0.510469
MAPK14	282	0.00391929	0.501028
KDR	282	0.00205284	0.504971
BTK	280	0.00760607	0.487405
ACE	280	0.00660072	0.506861
PIK3R1	280	0.00248685	0.497958
CDK1	278	0.00423442	0.492724
VCAM1	276	0.00180382	0.503927
MCL1	276	0.0017801	0.498569
ABL1	274	0.00339681	0.498977
LYN	272	0.00236675	0.49573
AR	270	0.00731746	0.501853
PRKCA	270	0.00487738	0.502888
HSPA5	270	0.0041172	0.507494
ITGB1	268	0.00230024	0.497754
KIT	262	0.00243815	0.501853
CASP8	262	0.00205796	0.496133
IGF1R	260	0.00125525	0.50144
TLR2	258	0.00300012	0.497754
CASP1	258	0.0026623	0.497348
BRAF	256	0.00237345	0.500616
CD274	256	0.00127531	0.498365
HDAC2	254	0.00323244	0.485657
CCNA2	254	0.00270035	0.489165
DNMT1	252	0.00478275	0.492326
MAPK8	252	0.00210828	0.49959
DRD2	244	0.00594927	0.488577
NR3C1	244	0.00361593	0.504344
CASP9	242	0.00150687	0.494925
AGTR2	240	0.00573796	0.465445
HSPA8	240	0.00371587	0.50268
PTPN11	240	0.0011813	0.490543
REN	236	0.00624061	0.498977
NFE2L2	236	0.00198898	0.498569
BRD4	234	0.00221952	0.466514
CCNB1	234	0.00194173	0.485657
PDGFRB	232	0.002703	0.495126
CHEK1	228	0.00183792	0.462794
GRIN2B	226	0.00452078	0.48799
CTSB	226	0.00352864	0.482964
MAP2K1	226	0.00129918	0.492525
SYK	226	0.000964	0.488577
MET	220	0.00181916	0.486821
DLG4	218	0.00563116	0.493123
CYP3A4	218	0.00458035	0.487016
LCK	218	0.00145053	0.491334
GRK2	216	0.00386311	0.461742
AURKA	216	0.00171727	0.467229
MAOA	214	0.00573906	0.490346
IDH1	214	0.00412712	0.489952
PTK2	214	0.0009	0.481058
HMGCR	212	0.00720864	0.485078
FASN	212	0.00473157	0.479167
NTRK2	212	0.00448901	0.485851
PGR	212	0.00113838	0.493922
XIAP	206	0.0012685	0.486627
ITGB2	204	0.00139066	0.472847
IKBKB	204	0.000668	0.485464
NOS3	202	0.00219388	0.495932
MPO	202	0.00150329	0.487405
F2	200	0.00380969	0.464381
TYMS	200	0.00363164	0.46509
RPS6KB1	200	0.00271331	0.495126
KDM1A	200	0.00245844	0.452991
MAOB	198	0.00431355	0.482581
CTSS	198	0.00305312	0.477104
ESR2	198	0.00257772	0.493722
CCR5	198	0.00168377	0.480678
JAK1	198	0.000444	0.480678
NTRK1	196	0.00221862	0.489165
TERT	196	0.00127714	0.486821
CDK6	196	0.000799	0.476358
PLG	194	0.00372967	0.479355
TOP2A	194	0.0021945	0.466871
CCR2	194	0.00110274	0.481058
HMOX1	194	0.00107993	0.493323
DPP4	190	0.00484529	0.48721
OPRM1	190	0.00361786	0.478602
PRKDC	190	0.00113199	0.452991
PIK3CB	190	0.000549	0.463674
ACE2	188	0.00380653	0.489558
GRK5	188	0.0025898	0.445215
ITGB3	188	0.00105738	0.482964
CSF1R	186	0.00155374	0.480868
EPAS1	186	0.00135797	0.481628
GZMB	186	0.00113817	0.476917
ENO1	184	0.00396932	0.485464
RAF1	184	0.00128167	0.476917
CCNA1	184	0.00111014	0.472481
HTT	182	0.00195156	0.486821
PLK1	182	0.00129203	0.455021
GHRL	180	0.00410864	0.476358
GRM5	180	0.00315053	0.462092
GRIN2A	180	0.00291591	0.466335
COMT	178	0.00341356	0.469569
KAT2B	178	0.00116443	0.457411
PDGFRA	178	0.00078	0.480299
AKT2	178	0.000702	0.476544
GSR	176	0.00440444	0.477852
ABCB1	176	0.00234239	0.48799
LGALS3	176	0.00166079	0.482772
STAT6	176	0.00109309	0.484114
CHUK	176	0.000439	0.479921
TLR9	176	0.000419	0.476172
ADRB2	174	0.00296141	0.487405
TH	174	0.0023412	0.488186
HDAC6	174	0.000941	0.478227
KEAP1	174	0.000908	0.483922
PIK3CD	174	0.000676	0.457239
FLT1	174	0.000323	0.48011
VCP	172	0.00220133	0.471749
HNF4A	172	0.00128387	0.48373
ABCG2	170	0.00293372	0.482964
CYP1A1	170	0.00212749	0.468306
PIK3CG	170	0.00157995	0.468666
LDHA	168	0.003481	0.471384
PRKCB	168	0.00198226	0.466514
UBE2I	166	0.00300576	0.46297
SELP	166	0.00151354	0.461393
CDC25A	166	0.00116089	0.457754
PLAU	166	0.000866	0.474873
DNMT3A	166	0.000865	0.468306
FGFR1	166	0.000826	0.477477
HTR2A	164	0.00183136	0.447997
HDAC4	164	0.00143356	0.460521
CCNE1	164	0.000861	0.467587
SELL	164	0.000692	0.461917
MMP3	164	0.000685	0.47395
G6PD	162	0.00244199	0.46509
GRIA1	162	0.00212795	0.463674
AURKB	162	0.000926	0.455871
ACLY	160	0.00299498	0.454512
CDK5	160	0.00157351	0.46509
NCOR2	160	0.0010251	0.450814
CXCR2	160	0.000972	0.466335
CFTR	158	0.0057288	0.48011
ANPEP	158	0.00305216	0.472847
ARG1	158	0.00304307	0.472847
BACE1	158	0.00248725	0.47879
SLC6A4	158	0.00204484	0.44965
ITGA2B	158	0.00122425	0.466335
HDAC3	158	0.00093	0.461917
RAC1	158	0.000878	0.472664
PRKCD	158	0.000647	0.469388
CHEK2	158	0.000585	0.448492
SLC6A3	156	0.00217742	0.463674
CYP1A2	156	0.00193322	0.458443
BDKRB2	156	0.00179213	0.441987
CYSLTR1	156	0.00156028	0.424739
PPARD	156	0.00139413	0.473398
MMP1	156	0.000684	0.476172
TRPV1	154	0.00448408	0.473031
IKBKG	154	0.00066	0.467767
BIRC3	154	0.000569	0.464027
PSEN1	152	0.00151241	0.472664
KDM6B	152	0.00146621	0.447668
BDKRB1	152	0.00144054	0.434271
SELE	152	0.00135789	0.470475
BIRC2	152	0.000574	0.468306
CYP19A1	150	0.00240451	0.478602
ERBB4	150	0.00170573	0.468486
PLCG2	150	0.00166751	0.455531
GRIN1	150	0.00146258	0.444242
RXRA	150	0.00137609	0.464381
PPP1CA	150	0.00136649	0.455871
PRMT5	150	0.00132853	0.43598
CD38	150	0.00113527	0.469388
CDC25C	150	0.000799	0.444891
FLT3	150	0.000329	0.46975
GART	148	0.00327942	0.453666
PTK2B	148	0.00143537	0.467587
CCND2	148	0.000341	0.467587
GRIA2	146	0.00187587	0.457754
GSTP1	146	0.00177332	0.470475
F2R	146	0.00155375	0.46087
CTSD	146	0.0014728	0.465979
PTPN1	146	0.000676	0.478414
ITGAV	146	0.000504	0.470475
HPRT1	144	0.00414581	0.470475
PTGS1	144	0.00166788	0.468126
FGFR2	144	0.000585	0.468666
FURIN	142	0.00390054	0.464558
SETD2	142	0.00226875	0.431047
NR1H4	142	0.0017388	0.470293
MME	142	0.00150237	0.468846
NGFR	142	0.0014839	0.470112
CYP2C9	142	0.00137439	0.449318
MAP3K5	142	0.00136723	0.469388
GLUL	140	0.00260746	0.469569
HTR1A	140	0.00124895	0.443595
SHH	140	0.00124478	0.479921
PCNA	140	0.000893	0.434736
DNMT3B	140	0.000707	0.451984
EHMT2	138	0.00108168	0.44279
IDO1	136	0.00269625	0.469569
DHFR	136	0.00185448	0.460347
CSNK2A1	136	0.000745	0.463146
MMP7	136	0.0005	0.469931
ALK	136	0.000487	0.46975
ACHE	134	0.00316338	0.473031
RRM1	134	0.0013925	0.439913
CYP2C19	134	0.00134258	0.436448
DRD1	134	0.0013235	0.439121
GRM1	134	0.00125973	0.454681
MMP14	134	0.000883	0.461044
SUV39H1	134	0.000864	0.448162
ZAP70	134	0.000381	0.460347
XDH	132	0.00165132	0.46975
PRKCG	132	0.0014305	0.45048
FEN1	132	0.000721	0.421508
PDPK1	132	0.000383	0.447011
ROCK1	132	0.00031	0.462443
NQO1	130	0.00118804	0.464558
EPHA2	130	0.000692	0.45048
HSP90B1	130	0.00051	0.471932
XPO1	130	0.000413	0.469388
ITPR1	128	0.00344922	0.46705
CXCR3	128	0.00218286	0.453835
NPPA	128	0.0020022	0.473031
PRMT1	128	0.00126209	0.457239
FGR	128	0.00112604	0.44965
INSR	128	0.000906	0.46705
TYK2	128	0.000808	0.454512
C5AR1	128	0.00069	0.436292
CCR1	128	0.000435	0.446193
ADAM17	128	0.000423	0.469931

## Sheet: Gs
Protein	Degree	BetweennessCentrality	ClosenessCentrality
AKT1	578	0.0435357	0.61236
TNF	576	0.0423603	0.610889
GAPDH	574	0.0520261	0.6104
IL6	550	0.0313793	0.605556
SRC	534	0.0701833	0.593774
ALB	506	0.0503405	0.594237
IL1B	490	0.0239125	0.590557
EGFR	428	0.0205844	0.569403
CTNNB1	416	0.019365	0.567286
STAT3	406	0.011977	0.567286
JUN	394	0.0122713	0.560206
ESR1	392	0.0256733	0.560206
CASP3	392	0.0109038	0.561442
BCL2	384	0.0108367	0.559384
HSP90AA1	372	0.0117061	0.553701
MAPK3	360	0.0137413	0.554909
PPARG	358	0.0175706	0.554909
PTGS2	344	0.0147637	0.551699
FOS	336	0.0145235	0.546953
HSP90AB1	326	0.00800456	0.544223
MMP9	326	0.00737562	0.540751
EP300	298	0.0115126	0.52657
TLR4	296	0.00778668	0.533566
GSK3B	294	0.00808198	0.535815
SIRT1	286	0.0060042	0.532078
MTOR	284	0.00639028	0.536568
APP	276	0.016385	0.536946
ERBB2	272	0.00436581	0.526207
CXCR4	268	0.00661801	0.529861
MAPK1	258	0.00641906	0.521888
PARP1	248	0.00509605	0.514151
AGTR1	244	0.0180987	0.514498
BCL2L1	244	0.00412606	0.517288
HDAC1	242	0.00637301	0.511052
PTPRC	240	0.00473602	0.518342
ICAM1	240	0.00289671	0.521531
MDM2	230	0.00383716	0.516938
ACE	222	0.00806618	0.519048
EZH2	222	0.00537068	0.498693
KDR	220	0.00338488	0.513459
MMP2	220	0.00167921	0.514498
PPARA	218	0.00806606	0.511052
JAK2	216	0.00628113	0.514151
MCL1	212	0.00241002	0.50463
CDK2	210	0.00363754	0.502966
VCAM1	210	0.00236692	0.512769
BTK	208	0.0123442	0.496422
AR	204	0.00634748	0.504964
PIK3CA	202	0.00109837	0.497068
CTSB	200	0.00756225	0.488789
CASP8	200	0.00167894	0.502635
MAPK14	196	0.00257419	0.500985
DRD2	194	0.0109799	0.500985
REN	194	0.00779191	0.511737
CASP1	194	0.00268453	0.505968
CASP9	194	0.00256976	0.505298
PRKCA	192	0.00404709	0.504964
KIT	188	0.00358346	0.507651
MAPK8	188	0.00280936	0.506304
ABL1	184	0.00235487	0.496745
CYP3A4	182	0.00767248	0.503963
NR3C1	182	0.00471814	0.512081
CDK1	182	0.00356153	0.492258
CDK4	182	0.00184876	0.495133
GRB2	182	0.00132606	0.495455
DNMT1	180	0.00364264	0.494812
CCNA2	180	0.00325191	0.496745
MAOA	178	0.00897383	0.505968
HMGCR	176	0.00968116	0.491307
AGTR2	176	0.00803489	0.485369
IGF1R	176	0.000914	0.500985
CTSS	174	0.00524684	0.492576
FYN	174	0.0034548	0.501974
HDAC2	174	0.00295736	0.48383
SERPINE1	172	0.00177642	0.501644
ITGB1	172	0.00140733	0.498042
PGR	170	0.00140065	0.497068
MAPT	168	0.00450333	0.501644
MAOB	164	0.00718671	0.498042
XIAP	164	0.00170275	0.495133
CCNB1	164	0.00158534	0.489416
PTPN11	164	0.00139845	0.492894
PTK2	162	0.00113817	0.486297
ESR2	160	0.00469482	0.499673
MET	160	0.00341956	0.494171
LCK	158	0.0016122	0.495455
BRD4	156	0.00331972	0.464394
MPO	156	0.00267964	0.492576
DPP4	154	0.00699922	0.493532
ACE2	154	0.00333581	0.502966
ITGB3	154	0.0013603	0.490991
MAP2K1	154	0.00109776	0.490675
IKBKB	154	0.00104349	0.493213
SYK	152	0.000614	0.49036
PLG	150	0.00748186	0.487852
HMOX1	150	0.00173044	0.499346
CHEK1	148	0.00219929	0.460749
RPS6KB1	148	0.00094	0.497392
F2	146	0.00466869	0.477173
FASN	144	0.00326897	0.476577
GHRL	142	0.00677384	0.488789
SLC6A4	142	0.00469964	0.472153
COMT	142	0.00466406	0.481388
ADRB2	142	0.00397779	0.497717
HTT	142	0.00350699	0.491624
CCR5	142	0.00179411	0.487229
ITGB2	142	0.00144646	0.47807
AURKA	142	0.00117131	0.461864
EPAS1	140	0.00183804	0.48754
TERT	140	0.00151466	0.49036
OPRM1	138	0.00485238	0.490991
CYP19A1	138	0.00451537	0.488789
DLG4	136	0.00403848	0.494812
ABCB1	136	0.00307315	0.496745
NCOR1	136	0.00146028	0.469538
HDAC6	136	0.00125133	0.47897
CCNA1	136	0.000992	0.47837
PTGS1	134	0.00274491	0.479874
PLAU	134	0.00102694	0.486607
GRM5	132	0.00512647	0.476875
ITGA2B	132	0.00427497	0.475983
CYSLTR1	132	0.00385305	0.446983
KDM1A	132	0.00220005	0.451479
CSF1R	132	0.00194738	0.484752
GZMB	132	0.00162913	0.47867
FLT1	132	0.000488	0.487852
BIRC3	130	0.00103486	0.470407
SLC6A3	128	0.00475451	0.473325
ANPEP	128	0.00457327	0.480781
NTRK1	128	0.00108453	0.491307
MMP3	128	0.000881	0.47867
NLRP3	128	0.000683	0.485987
CYP1A2	126	0.00370101	0.47807
BIRC2	126	0.00105124	0.474502
HTR2A	124	0.00310356	0.464112
BACE1	124	0.00303454	0.48506
CTSD	124	0.00244211	0.471861
PIK3CG	124	0.00188693	0.474208
MMP1	124	0.00120587	0.48754
PRKDC	124	0.00078	0.450946
F2R	122	0.00265051	0.479573
MME	122	0.00230661	0.481692
PRKCB	122	0.00165706	0.475389
KAT2B	122	0.00100088	0.453896
SELE	122	0.000903	0.479573
PRKCD	122	0.000889	0.470117
CCNE1	122	0.000778	0.470697
AKT2	122	0.000643	0.480176
NCOR2	120	0.00144382	0.455522
PTPN1	120	0.00103952	0.480479
SELP	120	0.000883	0.46925
PPARD	118	0.00128285	0.473913
TOP2A	118	0.000963	0.457708
HDAC3	116	0.00106671	0.460749
ACHE	114	0.00503609	0.487852
UBE2I	114	0.00491263	0.461864
TYMS	114	0.00398023	0.458258
PLA2G4A	114	0.00186793	0.479573
PSEN1	114	0.00184331	0.473032
FGFR1	114	0.00113688	0.47807
ITGAV	114	0.000525	0.476577
FURIN	112	0.00681852	0.473325
LDHA	112	0.00523176	0.46925
CRHR1	112	0.0029673	0.45634
NR1H4	112	0.00182873	0.472446
PLCG1	112	0.00049	0.465528
BDKRB2	110	0.00206073	0.453088
CDK5	110	0.00109659	0.462985
HDAC4	110	0.00109292	0.461585
ENO1	108	0.0043026	0.482911
MAPK9	108	0.000958	0.467525
MMP7	108	0.000697	0.47837
CFTR	106	0.00583188	0.47837
DRD1	106	0.00277377	0.444898
HTR1A	106	0.00208212	0.451747
CYP2C19	106	0.00191684	0.452819
CYP2C9	106	0.00174671	0.462985
RARA	106	0.000781	0.472446
ADAM17	106	0.000634	0.47897
GSR	104	0.00492524	0.476875
TRPV1	104	0.00470905	0.477173
KDM6B	104	0.00207656	0.453357
VCP	104	0.00162798	0.466667
PLK1	104	0.000844	0.446983
PLAT	104	0.000459	0.482911
		0.00043307	0.4259

## Sheet: Gt
Protein	Degree	BetweennessCentrality	ClosenessCentrality
TP53	938	0.0402626	0.600827
GAPDH	932	0.0475106	0.604716
AKT1	894	0.0348978	0.598901
TNF	882	0.0345564	0.596988
SRC	812	0.0542762	0.581592
IL6	790	0.0221109	0.583668
IL1B	694	0.0173652	0.569935
CTNNB1	688	0.0207023	0.567708
ALB	686	0.0319056	0.568449
EGFR	676	0.0185658	0.565989
STAT3	650	0.0105953	0.563307
HSP90AA1	630	0.0130418	0.555886
HIF1A	614	0.0100413	0.554943
NFKB1	596	0.0068357	0.553768
BCL2	592	0.00875886	0.556122
CASP3	588	0.00967726	0.556122
JUN	588	0.00785262	0.552832
ESR1	578	0.0144731	0.551899
HSP90AB1	554	0.00968719	0.544773
MAPK3	548	0.010706	0.546823
CCND1	520	0.00524765	0.537166
GSK3B	508	0.00891954	0.542739
PPARG	504	0.0120068	0.543189
MMP9	484	0.00903983	0.534532
FOS	470	0.00866817	0.537829
PTGS2	462	0.00936798	0.536066
ERBB2	460	0.00604562	0.532357
CXCL8	456	0.00877167	0.528912
MTOR	442	0.00615152	0.533878
EP300	436	0.00687847	0.520908
TLR4	436	0.00489551	0.527632
RELA	416	0.00392959	0.520286
SIRT1	414	0.00468695	0.525935
CCL2	414	0.00436918	0.523829
APP	406	0.0114807	0.530414
PRKACA	400	0.0181666	0.527632
MDM2	398	0.00413243	0.520493
MAPK1	386	0.00488888	0.519873
CXCR4	384	0.00456836	0.520493
ATM	372	0.00411735	0.509346
RHOA	368	0.00577208	0.516996
HDAC1	366	0.00483731	0.512338
CDK2	366	0.00304908	0.505019
IL2	364	0.0059023	0.521947
PARP1	360	0.00449887	0.507567
EZH2	350	0.00432225	0.499427
JAK2	348	0.00547039	0.514555
BCL2L1	346	0.00210001	0.514758
PTPRC	338	0.002773	0.511137
ICAM1	338	0.00192702	0.511737
PIK3CA	322	0.000979	0.498856
CCNA2	320	0.00258143	0.497149
GRB2	320	0.00221045	0.50463
AGTR1	316	0.0103014	0.499618
CREBBP	314	0.00289199	0.504824
MAPK14	312	0.00281278	0.504435
HSPA8	304	0.00391481	0.51014
KDR	304	0.00165837	0.507764
FGF2	304	0.00103962	0.51014
ABL1	302	0.00311445	0.500574
MCL1	302	0.00256426	0.500957
PRKCA	300	0.00540795	0.507567
PPARA	300	0.0048945	0.510938
FYN	300	0.00355091	0.507567
CDK4	300	0.00230892	0.498286
MMP2	298	0.00147445	0.504435
BTK	296	0.00888569	0.490807
ACE	296	0.00530893	0.509942
PIK3R1	294	0.00185407	0.5
VCAM1	292	0.00136557	0.504435
CDK1	290	0.00288632	0.491914
SCARB1	288	0.00466021	0.505605
LYN	288	0.00244438	0.498666
AR	286	0.0043124	0.500191
NGF	284	0.00379616	0.50737
AURKA	284	0.002631	0.471521
ITGB1	284	0.00182021	0.502111
CASP8	284	0.00133008	0.497906
KIT	282	0.00181057	0.505019
HSPA5	280	0.00311943	0.506977
MAPK8	278	0.00197924	0.503658
CASP1	278	0.00195611	0.501149
BRAF	274	0.00217448	0.50269
CD274	270	0.000821	0.499427
SNCA	266	0.00359456	0.50541
HDAC2	264	0.00216769	0.485343
IGF1R	264	0.000829	0.501919
PTPN11	262	0.00194011	0.495079
CASP9	262	0.00120389	0.496395
NR3C1	260	0.0028488	0.505214
DRD2	258	0.00611181	0.491175
DNMT1	258	0.00213088	0.49247
EPAS1	258	0.00162578	0.493399
TNFRSF1A	256	0.00181391	0.493585
HMGCR	254	0.00717109	0.492655
MAPT	254	0.00402592	0.502884
HTT	254	0.00272398	0.499237
BRD4	252	0.00209218	0.466476
VCP	250	0.00337637	0.481945
KEAP1	250	0.00190543	0.495079
CCNA1	250	0.00127459	0.480706
AGTR2	248	0.00534646	0.467644
REN	246	0.00431692	0.500383
MAP2K1	246	0.00259147	0.497149
SHC1	246	0.00134946	0.490991
GCG	244	0.0059385	0.500191
GRK2	244	0.00589806	0.472714
CYP3A4	244	0.00485023	0.495642
CTSB	244	0.00370306	0.485884
SERPINE1	242	0.00245765	0.496018
CCNB1	242	0.00145952	0.486788
SYK	242	0.000904	0.493027
BIRC2	240	0.00115353	0.481059
PDGFRB	240	0.000994	0.495267
CDC25A	236	0.00234646	0.468649
CHEK1	234	0.00136141	0.463009
LCK	234	0.00129098	0.493399
BIRC3	234	0.00101546	0.475809
GRIN2B	232	0.00427023	0.490623
FASN	230	0.00359939	0.482479
PKM	228	0.00314737	0.495079
MET	228	0.00172347	0.490439
CCNE1	228	0.00121752	0.475809
DLG4	226	0.00477062	0.497528
NOS3	226	0.00338331	0.501919
CFTR	224	0.00573482	0.490255
MAOA	224	0.00504831	0.49136
XIAP	224	0.000899	0.487696
PTK2	224	0.00079	0.484804
IKBKB	224	0.000498	0.489338
NTRK2	222	0.0041688	0.489888
MPO	222	0.00386538	0.492285
SLC2A1	222	0.00296629	0.498096
IDH1	222	0.0025504	0.491914
TXN	220	0.00229358	0.498666
SHH	220	0.00226607	0.494331
CTSS	218	0.00258868	0.485523
RPS6KB1	218	0.000874	0.498286
PGR	218	0.000848	0.491545
ESR2	216	0.00263927	0.497149
MAOB	214	0.00431218	0.486065
KDM1A	214	0.0017778	0.456067
HMOX1	212	0.00105692	0.496206
JAK1	212	0.00055	0.482123
ITGB2	210	0.00100157	0.47685
CCR2	210	0.000855	0.487878
DPP4	208	0.00384512	0.492099
NCOR1	208	0.00126504	0.473056
PSMD14	206	0.00148186	0.457183
CCR5	206	0.00142153	0.482479
GLI1	206	0.000902	0.479472
HDAC6	206	0.000892	0.483549
TERT	204	0.000926	0.487696
CDK6	204	0.00066	0.47807
TYMS	202	0.0037715	0.464819
PLG	202	0.00368891	0.485343
HNF4A	202	0.00205817	0.490623
ACE2	200	0.00188201	0.493027
NTRK1	200	0.00152705	0.489338
F2	198	0.003282	0.465149
PSMA7	198	0.001	0.460239
GZMB	198	0.000993	0.479472
CSF1R	196	0.000985	0.484265
COMT	194	0.00359785	0.480353
ABCB1	194	0.00209741	0.491729
TOP2A	194	0.00137654	0.464489
CHUK	194	0.00037	0.48337
GHRL	192	0.00456316	0.477721
CALM1	192	0.00376242	0.482301
OPRM1	192	0.00312122	0.480176
STAT6	192	0.0010131	0.48806
RAF1	192	0.00089	0.478945
AKT2	192	0.000712	0.47877
PDGFRA	192	0.000657	0.483728
PIK3CB	192	0.000281	0.465978
ABCG2	190	0.00280589	0.487332
ADRB2	190	0.00266065	0.494144
ITGB3	190	0.00102024	0.48337
PRKCB	188	0.00202854	0.475118
FGFR1	188	0.00101241	0.483728
KAT2B	188	0.000775	0.45927
PRKDC	188	0.000731	0.453694
TLR9	188	0.000318	0.480882
UBE2I	186	0.00312829	0.467477
GSR	184	0.00407815	0.482123
PLK1	184	0.00111275	0.457183
GRM5	182	0.00296907	0.466144
TH	182	0.00167903	0.490071
PPARD	182	0.00139304	0.482123
LGALS3	182	0.00085	0.484444
SELL	182	0.000819	0.46949
GRIN2A	180	0.00270028	0.469322
PSMB9	180	0.00110079	0.459431
PSMD2	180	0.000652	0.449948
CYP1A2	178	0.00218124	0.471521
PIK3CG	178	0.00118213	0.474946
PRKCD	178	0.000653	0.479472
CYP1A1	176	0.00209792	0.47357
CYSLTR2	176	0.00202308	0.425643
KDM6B	176	0.0014597	0.457023
PSMA2	176	0.000799	0.451034
SELP	176	0.000765	0.46631
DNMT3A	176	0.000694	0.473056
PSMC5	176	0.000555	0.455115
PSMA3	176	0.000344	0.448406
LDHA	174	0.00277124	0.47357
SLC6A4	174	0.00220925	0.455749
HDAC4	174	0.00109621	0.463665
CCNE2	174	0.00056	0.444143
PIK3CD	174	0.00054	0.463337
MMP3	170	0.000782	0.477024
PLAU	170	0.000765	0.47807
PSMD4	170	0.000642	0.44354
PSMC4	170	0.000431	0.451502
CHEK2	170	0.000427	0.450413
ARG1	168	0.00257748	0.477024
ACLY	168	0.00238184	0.458786
SLC6A3	168	0.00222199	0.467477
PTGS1	168	0.00187757	0.470842
BACE1	168	0.00177344	0.479121
CDK5	168	0.0012563	0.468481
CXCR2	168	0.000724	0.476329
RAC1	168	0.000676	0.473913
AURKB	168	0.000622	0.460077
PSMD7	168	0.000611	0.444293
PSMC3	168	0.00043	0.447639
GRIA1	166	0.00231756	0.46731
G6PD	166	0.00197784	0.468985
ITGA2B	166	0.00145485	0.469154
CD38	166	0.00100402	0.475118
NCOR2	166	0.00089	0.454957
FLT3	166	0.000292	0.474946
TRPV1	164	0.00366132	0.476156
HDAC3	164	0.000691	0.466809
PTPN1	164	0.000659	0.481768
PSMB8	164	0.000573	0.444143
VAV1	164	0.000391	0.467143
CCND2	164	0.000341	0.472714
CYP19A1	162	0.00229401	0.482835
RARA	162	0.000848	0.474601
PSMA4	162	0.000757	0.446721
PSMD1	162	0.000369	0.441594
CYP2C9	160	0.00157492	0.463173
NR1H4	160	0.00135951	0.473398
ITGAV	160	0.00053	0.473398
PSMA1	160	0.000394	0.446569
ANPEP	158	0.00223821	0.47357
CTSD	158	0.00155694	0.467477
HTR2A	158	0.00137835	0.443841
RXRA	158	0.001133	0.466809
EGLN1	158	0.00108843	0.456067
PSMD12	158	0.000683	0.439368
SELE	158	0.000378	0.472373
HPRT1	156	0.00450821	0.471861
GART	156	0.00286042	0.452126
MME	156	0.00138832	0.476329
PSMC2	156	0.000559	0.437166
ELAVL1	156	0.000513	0.473056
MMP1	156	0.000419	0.47877
GRIA2	154	0.00202029	0.457823
PSEN1	154	0.00117877	0.474085
PTK2B	154	0.0011741	0.474257
NGFR	154	0.0011228	0.474601
PLCG2	154	0.00103376	0.462028
PPP1CA	154	0.0010038	0.457343
IDO1	152	0.00268659	0.476156
PCNA	152	0.000808	0.435275
FURIN	150	0.0034121	0.468649
PRMT5	150	0.000613	0.437605
CDC25C	150	0.000487	0.451034
PSMB2	150	0.000472	0.441444
HSP90B1	150	0.000453	0.479121
PSMB10	150	0.000382	0.436874
CYP2C19	148	0.00134576	0.436582
MAP3K5	148	0.00112282	0.474257
CSNK2A1	148	0.000916	0.467477
MMP7	148	0.000599	0.475983
ALK	148	0.000365	0.47357
PSMD6	148	0.000346	0.437605
ZAP70	148	0.000336	0.464984
ACHE	146	0.00371285	0.475809
XDH	146	0.00173429	0.476329
ACACA	146	0.00164865	0.456067
ODC1	146	0.00164148	0.460239
GRIN1	146	0.0011633	0.444444
PRMT1	146	0.00101062	0.461701
DNMT3B	146	0.000591	0.458144
MAPK12	146	0.000396	0.469828
DRD1	144	0.00143779	0.444293
GSTP1	144	0.00138146	0.471182
F2R	144	0.0013273	0.463665
ROCK1	144	0.000461	0.46548
AKT3	144	0.000351	0.462354
GRM1	142	0.00133274	0.460239
PRKCG	142	0.00122997	0.456704
HTR1A	142	0.00107387	0.441892
EHMT2	142	0.000845	0.449639
LRRK2	142	0.000787	0.471861
USP7	142	0.000542	0.438779
MAPK9	142	0.000504	0.466976
ITPR1	140	0.00259021	0.473398
EIF4E	140	0.00173025	0.46631
SETD2	140	0.00110618	0.4334
GLI2	140	0.000824	0.448868
INSR	140	0.000648	0.472202
TYK2	140	0.000517	0.459592
CASP7	140	0.000357	0.458144
	70	0.000265399	0.420039

## Sheet: Gz
Protein	Degree	BetweennessCentrality	ClosenessCentrality
GAPDH	832	0.0568421	0.619438
TP53	814	0.0443108	0.609798
AKT1	772	0.0351436	0.605956
TNF	760	0.041733	0.603193
SRC	724	0.0601838	0.593715
EGFR	606	0.0219739	0.575626
CTNNB1	604	0.0208702	0.572821
IL1B	590	0.0203251	0.573131
STAT3	570	0.012596	0.571583
HIF1A	562	0.0127221	0.566381
HSP90AA1	546	0.0139733	0.562467
ESR1	528	0.0198748	0.563065
BCL2	522	0.00926434	0.561273
CASP3	518	0.00938456	0.563665
JUN	518	0.0092989	0.559197
MAPK3	490	0.0132329	0.554217
HSP90AB1	486	0.010234	0.550755
CCND1	468	0.00592047	0.541176
GSK3B	446	0.0082636	0.545361
MMP9	444	0.00993863	0.54508
PPARG	442	0.0140313	0.548755
FN1	428	0.0108261	0.542564
FOS	418	0.0107916	0.542008
PTGS2	406	0.0105232	0.543121
ERBB2	404	0.00687354	0.538149
EP300	390	0.00768529	0.528208
CXCL8	386	0.0102704	0.534074
MTOR	386	0.0050079	0.535696
SIRT1	364	0.00577838	0.531658
TLR4	360	0.00651561	0.528472
NFKBIA	360	0.00449511	0.527418
APP	358	0.0133275	0.535968
CXCR4	342	0.00580668	0.527418
MAPK1	342	0.00530193	0.523503
MDM2	342	0.00384285	0.521696
CDK2	330	0.00350863	0.511853
PRKACA	328	0.0129381	0.527681
IL2	322	0.00698493	0.526892
HDAC1	320	0.00508098	0.515595
EZH2	320	0.00463541	0.511111
PARP1	306	0.0030193	0.511853
CDC42	304	0.00469086	0.518882
BRCA1	304	0.00418231	0.510371
ICAM1	304	0.00288651	0.520926
PTPRC	298	0.00320672	0.517107
BCL2L1	298	0.00207798	0.516098
AGTR1	296	0.0145554	0.505253
JAK2	296	0.00379803	0.516349
HRAS	290	0.00519075	0.514842
KDR	290	0.00306015	0.517107
PIK3CA	288	0.00116418	0.506948
CCNA2	286	0.00256543	0.499528
GRB2	284	0.00206474	0.508165
ACE	282	0.00762794	0.519391
MMP2	282	0.00198772	0.514591
FGF2	282	0.00147012	0.516098
FYN	276	0.00422689	0.508409
PPARA	270	0.00570472	0.515595
CDK4	270	0.00417383	0.50381
PIK3R1	268	0.00248708	0.505978
VCAM1	268	0.00202969	0.513094
MCL1	268	0.00155058	0.50405
ABL1	266	0.00401222	0.504771
HSPA8	262	0.00365244	0.513592
ITGB1	260	0.00238663	0.505736
AURKA	260	0.00196651	0.482005
AR	258	0.00496434	0.506948
KIT	258	0.00323831	0.510125
PRKCA	256	0.00414953	0.50988
MAPK14	256	0.00286042	0.50622
BRAF	256	0.00275518	0.507191
SCARB1	254	0.00499305	0.510125
CDK1	254	0.00293232	0.496947
HSPA5	244	0.00365481	0.513094
IGF1R	244	0.00134301	0.507678
SNCA	238	0.00442888	0.511605
EPAS1	238	0.00217861	0.502136
DNMT1	236	0.00334975	0.49718
NR3C1	234	0.00364492	0.510618
REN	232	0.00558092	0.507434
MAP2K1	232	0.00148256	0.501898
PTPN11	230	0.00142864	0.502613
CASP1	228	0.00206494	0.500947
HDAC2	228	0.00196256	0.487782
CASP8	228	0.00180682	0.501184
MAPK8	226	0.00127274	0.505012
BRD4	224	0.00200988	0.475292
CCNA1	222	0.00124825	0.483989
AGTR2	218	0.00524209	0.47169
CTSB	218	0.00392468	0.49301
SERPINE1	218	0.00216796	0.502374
DRD2	216	0.00548784	0.493931
VCP	216	0.00245553	0.479384
PGR	216	0.00133024	0.500947
PDGFRB	216	0.000694	0.500947
CCNB1	214	0.00134657	0.489588
CCNE1	214	0.00125795	0.485099
LCK	210	0.00158049	0.496714
CDC25A	210	0.00125554	0.475292
GRK2	208	0.00711431	0.475506
SHH	208	0.00258217	0.498351
MET	208	0.0019909	0.496947
SYK	208	0.00107457	0.496714
MPO	206	0.0025487	0.50071
CFTR	204	0.0076806	0.496481
HMGCR	202	0.0067675	0.491179
CHEK1	202	0.00117101	0.465259
CYP3A4	200	0.00555078	0.499764
NOS3	200	0.00223662	0.505978
TNFRSF1A	200	0.00158702	0.491636
NTRK2	198	0.0045435	0.49555
ESR2	198	0.00409091	0.502374
GRIN2B	196	0.00395063	0.488458
BIRC2	196	0.000913	0.481785
GLI1	196	0.00089	0.483989
DPP4	194	0.00516118	0.498351
BIRC3	194	0.000836	0.476148
DLG4	192	0.00455481	0.498586
IDH1	192	0.00248037	0.492551
KDM1A	190	0.00217145	0.461807
RPS6KB1	190	0.00119625	0.496714
PLG	188	0.00506728	0.492551
FASN	188	0.00391107	0.481566
NCOR1	188	0.00194624	0.481128
HMOX1	188	0.00167642	0.500236
ITGB3	188	0.0014603	0.491864
TERT	188	0.00099	0.49347
NTRK1	186	0.00247584	0.495318
ACE2	186	0.00221635	0.500473
PSMA7	186	0.00122279	0.466696
XIAP	186	0.000887	0.490496
CTSS	184	0.00242687	0.489815
OPRM1	182	0.00432906	0.486213
RAF1	182	0.000951	0.484432
PSMD14	182	0.000885	0.4596
CDK6	182	0.00056	0.482444
F2	180	0.0043962	0.47169
ITGB2	180	0.00139829	0.475079
PDGFRA	180	0.00117764	0.489362
JAK1	180	0.00035	0.483326
TYMS	178	0.00358468	0.472111
TOP2A	178	0.00161042	0.472955
CCR2	178	0.00103134	0.4937
MAOA	176	0.00475232	0.492551
AKT2	176	0.00076	0.487333
IKBKB	176	0.000444	0.487109
PIK3CB	176	0.000385	0.476148
HNF4A	174	0.00153513	0.490496
HDAC6	174	0.00109995	0.487782
CCR5	172	0.00158166	0.48599
FGFR1	172	0.00128033	0.488458
CSF1R	172	0.00122421	0.491179
LGALS3	172	0.00105254	0.492781
PSMC5	172	0.000826	0.46302
GHRL	170	0.00410909	0.483105
STAT6	170	0.00108646	0.4937
PSMA3	170	0.000376	0.455054
ABCB1	168	0.00273568	0.494162
PPP2CA	168	0.00106272	0.478084
FLT1	168	0.000337	0.489362
PLAU	166	0.00124142	0.488233
PRKCD	166	0.00106981	0.487109
GZMB	166	0.000949	0.483989
KAT2B	166	0.000841	0.465259
ABCG2	164	0.00475534	0.492322
CALM1	164	0.00254384	0.486661
PSMA2	164	0.000981	0.456428
MMP3	164	0.000818	0.484211
PSMD2	164	0.000441	0.454663
PSMB9	162	0.000938	0.464442
CCNE2	162	0.000542	0.451365
PSMC4	162	0.000535	0.458406
ADRB2	160	0.0025403	0.493931
KDM6B	160	0.00194362	0.4596
PPARD	160	0.00154656	0.483547
PRKDC	160	0.000644	0.46
MAOB	158	0.00354722	0.481128
ANPEP	158	0.00302221	0.482224
UBE2I	158	0.00272811	0.471269
ITGA2B	158	0.0018196	0.478517
PRKCB	158	0.00150483	0.481347
PSMD7	158	0.000647	0.451173
GSR	156	0.00507314	0.481785
GRM5	156	0.00314464	0.471269
MMP1	156	0.000858	0.489135
PLK1	156	0.000727	0.454858
PSMD4	156	0.00058	0.447925
PIK3CD	156	0.00041	0.472111
PSMC3	156	0.000406	0.451558
TH	154	0.00193715	0.489588
PIK3CG	154	0.00182197	0.481347
SELP	154	0.00101959	0.470013
HDAC4	154	0.000691	0.470222
PSMA4	154	0.000574	0.450596
PSMD1	154	0.000364	0.447357
CYP19A1	152	0.0038017	0.486213
GRIN2A	152	0.00233326	0.47359
PSMB8	152	0.000606	0.449257
PSMA1	152	0.000379	0.452911
FLT3	150	0.000349	0.482005
PSMC1	150	0.000342	0.446414
GART	148	0.00458838	0.459002
ARG1	148	0.00354317	0.482664
LDHA	148	0.00310576	0.473802
BACE1	148	0.00182596	0.483547
CXCR2	148	0.00110395	0.486884
CDK5	148	0.00102999	0.473378
SELL	148	0.000807	0.467314
SELE	148	0.000783	0.480472
RAC1	148	0.000614	0.476148
AURKB	148	0.000509	0.465669
PSMC2	148	0.00049	0.442678
BDKRB2	146	0.00184556	0.442493
RXRA	146	0.00173129	0.476577
PTPN1	146	0.000929	0.487333
ITGAV	146	0.000695	0.480909
FGFR2	146	0.000564	0.479384
CHEK2	146	0.00038	0.457217
CD38	144	0.0011614	0.475506
NCOR2	144	0.000938	0.460801
PRMT5	144	0.000857	0.445099
HDAC3	144	0.000808	0.469596
PSMB2	144	0.0006	0.446791
ODC1	142	0.00202266	0.466696
F2R	142	0.00198658	0.471269
CTSD	142	0.00157081	0.473802
EGLN1	142	0.00130196	0.461203
RARA	142	0.000733	0.480472
PSMB10	142	0.000432	0.442678
PSMD6	142	0.000417	0.444165
CYP1A2	140	0.00240471	0.470013
NGFR	140	0.00172857	0.482005
MME	140	0.00158539	0.482005
PSEN1	140	0.00138291	0.474227
BDKRB1	140	0.00133897	0.434675
G6PD	138	0.00231772	0.467108
ACLY	138	0.00200799	0.4604
PTGS1	138	0.00198129	0.476362
PPP1CA	138	0.00097	0.463222
CSNK2A1	138	0.000892	0.475506
TGFBR1	138	0.000401	0.473802
FURIN	136	0.00225677	0.476577
SLC6A4	136	0.00186528	0.459201
